# Supplementary material for: Charge Carrier Mobility Improvement in Diketopyrrolopyrrole Block-Copolymers by Shear Coating
Source: Polymers (Basel). 2021 Apr 29;13(9):1435. doi: 10.3390/polym13091435 (PMC8125458; doi:10.3390/polym13091435)
Supplement: Supplementary file 1 [file polymers-13-01435-s001.zip]

Archive with 1 entries (1 files):
- polymers-1184934-supplementary.pdf
